# Supplementary material for: Gut Microbiota Interacts with Dietary Habits in Screenings for Early Detection of Colorectal Cancer
Source: Nutrients. 2024 Dec 28;17(1):84. doi: 10.3390/nu17010084 (PMC11722828; doi:10.3390/nu17010084)
Supplement: Supplementary file 1 [file nutrients-17-00084-s001.zip]

Archive with 1 entries (1 files):
- nutrients-3377477-supplementary.pdf
